# Supplementary material for: Dynamic Alterations in Acetylation and Modulation of Histone Deacetylase Expression Evident in the Dentine–Pulp Complex during Dentinogenesis
Source: Int J Mol Sci. 2024 Jun 14;25(12):6569. doi: 10.3390/ijms25126569 (PMC11203584; doi:10.3390/ijms25126569)
Supplement: Supplementary file 1 [file ijms-25-06569-s001.zip]

Archive with 1 entries (1 files):
- ijms-3029053-supplementary.pdf
